# Supplementary material for: Single-cell transcriptome analysis of Physcomitrella leaf cells during reprogramming using microcapillary manipulation
Source: Nucleic Acids Res. 2019 Mar 15;47(9):4539–53. doi: 10.1093/nar/gkz181 (PMC6511839; doi:10.1093/nar/gkz181)
Supplement: Supplementary Data [file gkz181_supplemental_files.zip]

Archive with 2 entries (2 files):
- Supplementary data_Kubo _revsion.pdf
- Supplementary Movie S1.mov
